# Supplementary material for: Electrochemical Synthesis, Magnetic and Optical Characterisation of FePd Dense and Mesoporous Nanowires
Source: Nanomaterials (Basel). 2023 Jan 19;13(3):403. doi: 10.3390/nano13030403 (PMC9920478; doi:10.3390/nano13030403)
Supplement: Supplementary file 1 [file nanomaterials-13-00403-s001.zip]

Archive with 1 entries (1 files):
- nanomaterials-2142320-supplementary.pdf
